# Supplementary material for: An evidence mapping of systematic reviews and meta-analysis on traditional Chinese medicine for ulcerative colitis
Source: BMC Complement Med Ther. 2021 Sep 13;21:228. doi: 10.1186/s12906-021-03387-y (PMC8439020; doi:10.1186/s12906-021-03387-y)
Supplement: Supplementary file 1 — Additional file 1. [file 12906_2021_3387_MOESM1_ESM.xlsx]

## Sheet: bubble plot
	X	Y	气泡大小
干预措施名称
TCM+WM Oral, Enema	7	18	0.03
TCM Oral	9	8	0.03
TCM Oral, Enema	7	12	0.03
TCM Enema	8	11	0.03
TCM Oral, Enema, Acupoint application	7	1	0.03
TCM+WM Oral	8	4	0.03
TCM+WM Oral, Intravenous injection	9	1	0.03
TCM Enema, Returning anus	2	1	0.03
TCM Enema	1	1	0.03
	TCM: Troditional Chinese medicine; WM: Western medicine
